# Supplementary material for: Clinical and Genetic Characterisation of Cystic Fibrosis Patients in Latvia: A Twenty-Five-Year Experience
Source: Diagnostics (Basel). 2022 Nov 21;12(11):2893. doi: 10.3390/diagnostics12112893 (PMC9689702; doi:10.3390/diagnostics12112893)
Supplement: Supplementary file 1 [file diagnostics-12-02893-s001.zip]

Archive with 1 entries (1 files):
- diagnostics-2021488-supplementary.pdf
